# Supplementary material for: Specific lumbar puncture training during clinical clerkship durably increases atraumatic needle use
Source: PLoS One. 2019 Jun 10;14(6):e0218004. doi: 10.1371/journal.pone.0218004 (PMC6557568; doi:10.1371/journal.pone.0218004)
Supplement: S3 Appendix — For MCQ, 2 scoring systems are provided, noted B1 and B2. (XLSX) [file pone.0218004.s003.xlsx]

## Sheet: 4th year
Student number	Q1					1	Q2					2	Q3					3B1	3B2	Q4					4	Q5					5	Q6					6B1	6B2	Q7					7B1	7B2	Q8
	A	B	C	D	E		A	B	C	D	E		A	B	C	D	E			A	B	C	D	E		A	B	C	D	E		A	B	C	D	E			A	B	C	D	E			A	B	C	D
1	1	0	0	0	0	1	0	0	1	0	0	0	1	1	0	0	0	1	1	1	0	0	0	0	0	0	1	0	0	0	0	1	0	1	0	0	1	1	1	1	1	0	0	1	1	1	0	0	0
2	1	0	0	0	0	1	0	0	0	1	0	1	1	1	0	0	0	1	1	0	1	0	0	0	0	0	1	0	0	0	0	1	0	0	0	0	0	0.5	1	0	1	0	0	0	0.67	1	0	0	1
3	0	1	0	0	0	0	0	0	1	0	0	0	1	1	0	0	0	1	1	0	0	0	0	1	1	0	1	0	0	0	0	1	0	0	0	0	0	0.5	1	0	1	0	0	0	0.67	1	0	0	0
4	0	1	0	0	0	0	0	0	0	1	0	1	0	1	0	0	0	0	0.5	0	1	0	0	0	0	0	1	0	0	0	0	1	0	0	0	0	0	0.5	1	0	1	0	0	0	0.67	0	0	0	0
5	1	0	0	0	0	1	0	0	0	1	0	1	1	1	0	0	0	1	1	1	0	0	1	0	0	0	0	1	0	0	0	1	0	1	0	0	1	1	1	0	1	0	0	0	0.67	1	0	0	0
6	1	0	0	0	0	1	0	0	1	0	0	0	1	1	0	0	0	1	1	0	0	0	1	0	0	0	1	0	0	0	0	1	0	1	0	0	1	1	1	0	1	0	0	0	0.67	1	0	0	0
7	1	0	0	0	0	1	0	0	0	1	0	1	1	1	0	0	0	1	1	1	1	0	0	0	0	0	0	0	1	0	1	1	0	0	0	0	0	0.5	1	1	0	0	0	0	0.67	1	0	0	1
8	0	1	0	0	0	0	0	0	0	1	0	1	1	1	0	0	0	1	1	0	1	0	1	0	0	0	0	1	0	0	0	1	0	0	0	0	0	0.5	1	1	1	0	0	1	1	1	0	0	0
9	0	0	1	0	0	0	0	0	1	0	0	0	1	1	0	0	0	1	1	1	0	1	0	0	0	0	0	0	1	0	1	1	0	0	0	0	0	0.5	1	0	0	0	0	0	0.33	1	0	0	0
10	0	1	0	0	0	0	0	0	1	0	0	0	0	1	0	0	0	0	0.5	0	0	0	1	0	0	0	1	0	0	0	0	1	0	1	0	0	1	1	1	1	0	0	0	0	0.67	1	0	0	0
11	1	0	0	0	0	1	0	0	0	1	0	1	0	1	0	0	0	0	0.5	1	0	1	0	0	0	0	0	1	0	0	0	1	0	0	0	0	0	0.5	0	1	1	0	0	0	0.67	1	0	0	1
12	1	0	0	0	0	1	0	0	1	0	0	0	1	1	0	0	0	1	1	1	0	1	0	1	0	0	0	1	0	0	0	1	0	1	0	0	1	1	1	1	1	0	0	1	1	1	0	0	1
13	1	0	0	0	0	1	0	0	0	1	0	1	0	0	1	0	1	0	0	1	0	0	1	1	0	0	0	1	0	0	0	1	0	1	0	0	1	1	1	1	0	0	0	0	0.67	0	1	1	1
14	1	0	0	0	0	1	0	0	0	1	0	1	1	1	0	0	1	0	0	0	1	0	0	1	0	0	0	0	0	0	0	1	0	1	0	0	1	1	1	1	1	0	0	1	1	0	1	1	1
15	1	0	0	0	0	1	0	0	0	0	0	0	0	1	0	0	0	0	0.5	1	0	0	0	0	0	0	0	1	0	0	0	1	0	0	0	0	0	0.5	1	1	1	0	1	0	0	1	0	0	0
16	1	0	0	0	0	1	0	0	0	1	0	1	1	0	0	0	1	0	0	1	1	0	0	0	0	0	0	1	0	0	0	1	0	1	0	0	1	1	1	0	1	0	0	0	0.67	0	1	0	0
17	1	0	0	0	0	1	0	1	0	0	0	0	1	1	0	0	1	0	0	1	1	0	0	0	0	0	0	1	0	0	0	1	0	1	1	0	0	0	1	1	1	0	0	1	1	1	0	1	1
18	1	0	0	0	0	1	0	0	0	0	1	0	1	1	0	0	0	1	1	1	0	0	0	0	0	0	0	0	1	0	1	1	0	1	0	0	1	1	1	1	1	0	0	1	1	0	0	1	1
19	1	0	0	0	0	1	0	0	0	1	0	1	1	0	0	0	0	0	0.5	0	1	0	0	1	0	0	0	1	0	0	0	1	0	1	0	0	1	1	1	1	0	0	0	0	0.67	1	0	0	1
20	1	0	0	0	0	1	0	0	1	0	0	0	1	1	0	0	0	1	1	1	0	1	0	0	0	0	0	1	0	0	0	1	0	1	0	0	1	1	1	0	0	0	0	0	0.33	1	0	1	0
21	1	0	0	0	0	1	0	0	0	1	0	1	1	1	0	0	0	1	1	0	1	0	0	1	0	0	0	1	0	0	0	1	0	1	0	0	1	1	1	1	0	0	0	0	0.67	1	0	0	1
22	1	0	0	0	0	1	0	0	0	0	1	0	1	1	0	0	0	1	1	1	0	0	0	0	0	0	0	0	1	0	1	1	0	0	0	0	0	0.5	1	1	1	0	0	1	1	1	0	0	0
23	0	1	0	0	0	0	0	0	1	0	0	0	1	1	0	0	0	1	1	0	0	0	0	1	1	0	0	0	1	0	1	1	0	1	0	0	1	1	1	1	0	0	0	0	0.67	0	1	0	0
24	0	1	0	0	0	0	0	0	0	1	0	1	1	0	0	0	0	0	0.5	1	0	0	0	0	0	0	0	1	0	0	0	1	0	1	0	0	1	1	0	0	0	0	1	0	0	0	0	0	1
25	1	0	0	0	0	1	0	0	0	1	0	1	1	1	0	0	0	1	1	0	1	0	0	1	0	0	1	0	0	0	0	1	0	1	0	0	1	1	1	1	0	0	0	0	0.67	1	0	0	0
26	1	0	0	0	0	1	0	0	0	0	1	0	1	0	0	0	0	0	0.5	0	0	0	0	1	1	0	0	0	1	0	1	1	0	0	0	0	0	0.5	1	0	0	0	0	0	0.33	1	0	0	0
27	1	0	0	0	0	1	0	0	0	1	0	1	1	0	0	0	1	0	0	1	0	0	0	0	0	0	0	1	0	0	0	1	0	1	0	0	1	1	1	0	1	0	0	0	0.67	1	0	0	0
28	1	0	0	0	0	1	0	0	0	1	0	1	1	1	0	0	0	1	1	1	1	0	0	0	0	0	1	0	0	0	0	1	0	1	0	0	1	1	1	0	0	0	0	0	0.33	1	0	0	0
29	1	0	0	0	0	1	0	0	0	1	0	1	1	1	0	0	0	1	1	1	1	0	0	0	0	0	1	0	0	0	0	1	0	1	0	0	1	1	1	0	0	0	0	0	0.33	1	0	0	0
30	1	0	0	0	0	1	0	0	0	1	0	1	1	0	0	0	1	0	0	0	1	0	0	1	0	0	0	1	0	0	0	1	0	1	0	0	1	1	1	0	0	0	0	0	0.33	0	1	0	1
31	0	1	0	0	0	0	0	0	1	0	0	0	1	0	0	0	1	0	0	1	0	0	0	1	0	0	1	0	0	0	0	1	0	0	0	0	0	0.5	1	1	1	0	1	0	0	0	1	0	1
32	1	0	0	0	0	1	0	1	0	0	0	0	1	0	0	0	1	0	0	1	0	1	0	1	0	0	0	0	1	0	1	1	0	1	0	0	1	1	1	1	1	0	0	1	1	1	0	0	1
33	0	1	0	0	0	0	0	0	0	1	0	1	1	1	0	0	0	1	1	0	1	0	0	0	0	0	0	1	0	0	0	1	0	1	0	0	1	1	1	0	0	0	0	0	0.33	0	1	0	0
34	0	1	0	0	0	0	0	1	0	0	0	0	1	0	0	0	1	0	0	0	0	0	0	0	0	0	0	1	0	0	0	1	0	1	0	0	1	1	1	1	1	0	0	1	1	1	0	0	0
35	1	0	0	0	0	1	0	1	0	0	0	0	1	0	0	0	1	0	0	0	0	0	0	1	1	0	0	1	0	0	0	1	0	1	1	0	0	0	1	1	1	0	0	1	1	1	0	0	1
36	0	1	0	0	0	0	0	0	0	1	0	1	1	1	0	0	0	1	1	0	0	1	0	0	0	0	0	1	0	0	0	1	0	1	0	0	1	1	1	1	1	0	0	1	1	1	0	0	1
37	0	0	1	0	0	0	0	0	0	1	0	1	1	1	0	0	0	1	1	1	0	1	0	0	0	0	1	0	0	0	0	1	0	1	0	0	1	1	0	1	1	0	0	0	0.67	1	0	0	0
38	1	0	0	0	0	1	0	0	1	0	0	0	1	1	0	0	0	1	1	1	0	0	0	0	0	0	0	0	1	0	1	1	0	1	0	0	1	1	1	1	1	0	1	0	0	1	0	0	0
39	1	0	0	0	0	1	0	1	0	0	0	0	1	1	0	0	0	1	1	0	0	0	0	1	1	0	0	1	0	0	0	1	0	1	0	0	1	1	0	1	0	0	0	0	0.33	1	0	0	1
40	0	1	0	0	0	0	0	1	0	0	0	0	0	1	0	0	0	0	0.5	1	0	0	0	0	0	0	0	1	0	0	0	1	0	1	0	0	1	1	1	1	1	0	0	1	1	1	0	0	1
41	1	0	0	0	0	1	0	0	1	0	0	0	1	1	0	0	1	0	0	1	1	0	0	1	0	0	1	0	0	0	0	1	0	1	0	0	1	1	1	1	1	0	0	1	1	1	0	0	1
42	0	0	0	0	0	0	0	0	1	0	0	0	1	0	1	0	0	0	0	0	1	0	0	0	0	1	0	0	0	0	0	1	0	1	0	0	1	1	1	0	0	0	0	0	0.33	1	0	0	0
43	0	0	1	0	0	0	0	0	0	1	0	1	1	0	0	0	1	0	0	1	0	1	0	0	0	1	0	0	0	0	0	1	0	1	0	0	1	1	0	1	1	0	0	0	0.67	1	0	0	0
44	1	0	0	0	0	1	0	0	1	0	0	0	1	1	0	0	1	0	0	1	0	1	0	0	0	0	0	1	0	0	0	1	0	1	0	0	1	1	1	0	0	0	0	0	0.33	1	0	0	0
45	0	1	0	0	0	0	0	0	0	1	0	1	1	1	0	0	0	1	1	1	0	1	0	0	0	0	0	1	0	0	0	1	0	1	0	0	1	1	1	0	0	0	0	0	0.33	0	1	0	0
46	1	0	0	0	0	1	0	0	0	0	1	0	1	0	0	0	0	0	0.5	1	0	1	0	0	0	0	0	0	1	0	1	1	0	1	0	0	1	1	1	1	0	0	0	0	0.67	1	0	0	0
47	1	0	0	0	0	1	0	0	0	1	0	1	1	0	1	0	0	0	0	0	1	0	0	0	0	0	0	0	1	0	1	1	0	1	0	0	1	1	1	1	1	0	0	1	1	1	0	0	0
48	1	0	0	0	0	1	0	0	0	0	1	0	1	1	0	0	0	1	1	0	0	1	0	0	0	0	0	1	0	0	0	1	0	1	0	0	1	1	1	1	1	0	0	1	1	1	0	0	1
49	1	0	0	0	0	1	0	0	1	0	0	0	1	1	0	0	0	1	1	1	0	0	0	0	0	0	0	1	0	0	0	1	0	1	0	0	1	1	1	1	1	0	0	1	1	1	0	0	0
50	1	0	0	0	0	1	0	0	0	1	0	1	1	1	0	0	0	1	1	1	1	0	0	0	0	0	0	1	0	0	0	1	0	0	1	0	0	0	1	1	1	0	0	1	1	1	0	0	0
51	1	0	0	0	0	1	0	0	0	1	0	1	1	0	0	0	0	0	0.5	1	0	0	0	1	0	0	1	0	0	0	0	1	0	0	0	0	0	0.5	1	1	1	0	0	1	1	1	0	0	0
52	1	0	0	0	0	1	0	1	0	0	0	0	1	0	0	0	0	0	0.5	1	0	0	0	0	0	0	1	0	0	0	0	1	0	1	0	0	1	1	1	0	1	0	0	0	0.67	1	0	0	0
53	1	0	0	0	0	1	0	0	0	0	1	0	1	0	0	0	0	0	0.5	1	0	0	0	0	0	0	0	0	1	0	1	1	0	0	0	0	0	0.5	1	1	1	0	0	1	1	1	0	0	0
54	1	0	0	0	0	1	0	0	0	1	0	1	1	1	0	0	0	1	1	1	0	0	0	0	0	0	0	1	0	0	0	1	0	0	0	0	0	0.5	1	1	1	0	0	1	1	0	0	0	1
55	0	1	0	0	0	0	0	0	0	1	0	1	1	0	0	0	1	0	0	1	1	0	0	0	0	0	0	1	0	0	0	1	0	0	0	0	0	0.5	1	1	1	0	0	1	1	1	0	0	1
56	1	0	0	0	0	1	0	0	0	1	0	1	1	1	0	0	0	1	1	1	0	0	1	0	0	0	0	0	1	0	1	1	0	0	0	0	0	0.5	1	1	1	0	0	1	1	1	0	1	1
57	1	0	0	0	0	1	0	0	0	1	0	1	1	0	0	0	0	0	0.5	1	0	0	0	1	0	0	0	0	1	0	1	1	0	0	0	0	0	0.5	1	1	1	0	0	1	1	0	1	0	0
58	1	0	0	0	0	1	0	1	0	0	0	0	1	1	1	0	1	0	0	1	0	0	0	0	0	0	0	0	1	0	1	1	0	1	1	0	0	0	1	0	1	0	0	0	0.67	1	0	0	0
59	1	0	0	0	0	1	0	1	0	0	0	0	1	0	0	0	0	0	0.5	0	1	0	0	0	0	0	0	0	1	0	1	1	0	0	0	0	0	0.5	1	0	1	0	0	0	0.67	0	0	0	0
60	0	0	1	0	0	0	0	0	1	0	0	0	1	1	0	0	0	1	1	1	1	0	0	0	0	0	0	0	1	0	1	1	0	1	0	0	1	1	1	1	1	0	1	0	0	1	0	0	0
61	0	0	1	0	0	0	0	0	0	1	0	1	1	1	0	0	1	0	0	1	0	0	0	0	0	0	0	0	1	0	1	1	0	1	0	0	1	1	1	1	0	0	0	0	0.67	1	0	0	1
62	0	0	1	0	0	0	0	0	0	0	1	0	1	0	0	0	0	0	0.5	1	0	0	0	0	0	0	0	1	0	0	0	1	0	1	0	0	1	1	1	0	1	0	0	0	0.67	1	0	0	0
63	1	0	0	0	0	1	0	0	1	0	0	0	1	1	0	0	0	1	1	0	0	0	0	0	0	0	0	0	1	0	1	1	0	1	1	0	0	0	1	1	0	0	0	0	0.67	1	0	0	0
64	0	1	0	0	0	0	0	0	1	0	0	0	1	1	0	0	1	0	0	0	1	0	0	0	0	0	0	0	1	0	1	1	0	1	0	0	1	1	1	0	0	0	0	0	0.33	1	0	0	1
65	1	0	0	0	0	1	0	0	0	1	0	1	1	1	0	0	0	1	1	1	0	0	0	0	0	0	0	0	1	0	1	1	0	1	0	0	1	1	1	1	1	0	0	1	1	1	0	0	0
66	0	0	1	0	0	0	0	0	0	1	0	1	1	1	0	0	0	1	1	1	1	0	0	0	0	0	0	0	1	0	1	1	0	1	0	0	1	1	0	1	1	0	1	0	0	1	0	1	1
67	1	0	0	0	0	1	0	0	1	0	0	0	1	0	0	0	1	0	0	1	1	0	0	0	0	0	0	0	1	0	1	1	0	0	0	0	0	0.5	1	0	0	0	0	0	0.33	1	0	1	0
68	1	0	0	0	0	1	0	0	0	1	0	1	1	0	1	0	0	0	0	1	1	0	0	0	0	0	0	0	1	0	1	1	0	0	0	0	0	0.5	1	0	1	0	0	0	0.67	1	0	0	1
69	0	0	1	0	0	0	0	1	0	0	0	0	1	1	0	0	0	1	1	1	0	0	0	0	0	0	0	0	1	0	1	1	0	0	0	0	0	0.5	0	0	1	0	1	0	0	1	0	0	0
70	1	0	0	0	0	1	0	0	1	0	0	0	1	0	0	0	0	0	0.5	1	1	0	0	0	0	0	0	0	1	0	1	1	0	1	0	0	1	1	1	0	1	0	0	0	0.67	1	0	0	1
71	1	0	0	0	0	1	0	0	0	1	0	1	1	0	0	0	1	0	0	1	1	0	0	1	0	0	0	0	1	0	1	1	0	1	0	0	1	1	0	1	0	0	0	0	0.33	0	1	0	1
72	1	0	0	0	0	1	0	0	1	0	0	0	1	0	0	0	1	0	0	1	1	0	0	0	0	0	0	0	1	0	1	1	0	1	0	0	1	1	1	1	1	0	0	1	1	1	0	0	1
73	1	0	0	0	0	1	0	0	0	1	0	1	1	0	0	0	0	0	0.5	0	1	0	0	0	0	0	0	0	1	0	1	1	0	0	0	0	0	0.5	1	0	0	0	0	0	0.33	1	0	0	0
74	1	0	0	0	0	1	0	0	1	0	0	0	1	1	0	0	0	1	1	1	0	0	0	0	0	0	0	1	0	0	0	1	0	0	0	0	0	0.5	1	0	0	0	1	0	0	1	0	0	0
75	1	0	0	0	0	1	0	0	1	0	0	0	1	1	0	0	1	0	0	0	0	1	0	1	0	0	0	0	1	0	1	1	0	0	0	0	0	0.5	1	1	1	0	0	1	1	1	0	0	1
76	1	0	0	0	0	1	0	0	0	1	0	1	1	1	0	0	0	1	1	1	0	0	0	0	0	0	0	0	1	0	1	1	0	0	0	0	0	0.5	1	0	0	0	0	0	0.33	0	0	0	1
77	1	0	0	0	0	1	0	0	0	1	0	1	1	1	0	0	1	0	0	0	0	0	0	1	1	0	0	0	1	0	1	1	0	0	0	0	0	0.5	1	1	1	0	0	1	1	1	0	0	0
78	1	0	0	0	0	1	0	0	1	0	0	0	1	1	0	0	0	1	1	0	0	1	0	0	0	0	0	0	1	0	1	1	0	0	0	0	0	0.5	1	1	0	0	0	0	0.67	1	0	0	0
79	1	0	0	0	0	1	0	1	0	0	0	0	1	1	0	0	0	1	1	1	0	0	0	0	0	0	0	0	1	0	1	1	0	0	0	0	0	0.5	1	0	1	0	0	0	0.67	0	0	0	1
80	1	0	0	0	0	1	0	0	1	0	0	0	1	0	0	0	1	0	0	0	0	0	0	1	1	0	0	1	0	0	0	1	0	0	0	0	0	0.5	1	1	1	0	0	1	1	1	0	0	1
81	0	1	0	0	0	0	0	1	0	0	0	0	1	1	0	0	1	0	0	0	1	0	0	1	0	0	0	0	1	0	1	1	0	1	1	0	0	0	0	0	1	0	1	0	0	0	1	0	0
82	1	0	0	0	0	1	0	0	1	0	0	0	1	0	0	0	0	0	0.5	1	0	0	0	0	0	0	0	0	1	0	1	1	0	0	0	0	0	0.5	0	0	1	0	0	0	0.33	0	0	0	1
83	1	0	0	0	0	1	0	0	0	1	0	1	1	1	0	0	0	1	1	1	0	1	0	0	0	0	0	0	1	0	1	1	0	0	0	0	0	0.5	1	1	1	0	0	1	1	1	0	0	1
84	1	0	0	0	0	1	0	0	0	1	0	1	1	1	0	0	0	1	1	0	0	0	1	0	0	0	0	0	1	0	1	1	0	0	0	0	0	0.5	1	1	0	1	0	0	0	1	0	0	0
85	1	0	0	0	0	1	0	0	0	1	0	1	0	1	1	0	0	0	0	0	0	0	0	1	1	0	0	1	0	0	0	1	0	1	0	0	1	1	1	1	1	0	0	1	1	0	1	0	0
86	0	0	1	0	0	0	0	0	0	1	0	1	0	1	1	0	0	0	0	1	0	0	0	0	0	0	0	0	1	0	1	1	0	1	0	0	1	1	1	1	0	0	0	0	0.67	1	0	0	1
87	0	1	0	0	0	0	0	0	0	1	0	1	1	1	0	0	0	1	1	1	1	0	0	0	0	0	0	0	1	0	1	1	0	1	0	0	1	1	1	1	1	0	0	1	1	1	0	0	1
88	1	0	0	0	0	1	0	0	0	1	0	1	1	1	0	0	0	1	1	1	0	1	0	1	0	0	0	0	1	0	1	1	0	0	0	0	0	0.5	1	1	1	0	0	1	1	1	0	0	1
89	1	0	0	0	0	1	0	0	0	1	0	1	1	0	0	0	0	0	0.5	1	0	1	0	0	0	0	1	0	0	0	0	1	0	1	0	0	1	1	1	1	0	0	0	0	0.67	1	0	0	1
90	0	1	0	0	0	0	0	0	1	0	0	0	1	1	0	0	0	1	1	1	0	0	0	1	0	0	0	0	1	0	1	1	0	0	1	0	0	0	1	0	1	0	0	0	0.67	0	1	0	1
91	1	0	0	0	0	1	0	0	0	1	0	1	1	0	0	0	0	0	0.5	1	0	1	0	0	0	0	0	0	1	0	1	1	0	0	0	0	0	0.5	0	1	1	0	0	0	0.67	1	0	0	0
92	1	0	0	0	0	1	0	1	0	0	0	0	0	0	1	0	0	0	0	1	0	0	0	0	0	0	0	0	1	0	1	1	0	0	0	0	0	0.5	1	1	1	1	0	0	0	1	0	0	1
93	0	1	0	0	0	0	0	0	0	1	0	1	1	0	0	0	1	0	0	0	0	1	0	1	0	0	0	0	1	0	1	1	0	1	0	0	1	1	0	1	1	0	1	0	0	1	0	0	0
94	1	0	0	0	0	1	0	1	0	0	0	0	1	1	0	0	0	1	1	0	0	0	0	1	1	0	0	0	1	0	1	1	0	1	0	0	1	1	0	1	1	0	0	0	0.67	1	0	0	1
95	0	1	0	0	0	0	0	0	1	0	0	0	1	0	0	0	0	0	0.5	0	0	0	0	1	1	0	0	0	1	0	1	1	0	0	0	0	0	0.5	1	1	1	0	0	1	1	1	0	0	0
96	0	0	0	0	1	0	0	0	1	0	0	0	1	0	1	0	0	0	0	1	0	0	1	0	0	0	0	1	0	0	0	1	0	1	1	0	0	0	1	1	1	0	1	0	0	0	1	0	0
97	1	0	0	0	0	1	0	0	1	0	0	0	1	0	0	0	0	0	0.5	0	1	0	0	0	0	0	0	0	1	0	1	1	0	1	0	0	1	1	1	1	1	0	0	1	1	0	1	0	1
98	0	1	0	0	0	0	0	0	1	0	0	0	1	1	0	0	1	0	0	0	1	0	0	0	0	0	0	0	1	0	1	1	0	0	0	0	0	0.5	1	0	0	0	1	0	0	1	0	0	0
99	1	0	0	0	0	1	0	0	0	1	0	1	1	1	0	0	0	1	1	1	1	0	0	0	0	0	0	0	1	0	1	1	0	0	0	0	0	0.5	1	1	0	0	0	0	0.67	1	0	0	1
100	1	0	0	0	0	1	0	0	1	0	0	0	1	1	0	0	0	1	1	0	0	0	0	0	0	0	0	0	1	0	1	1	0	1	1	0	0	0	1	1	0	0	0	0	0.67	1	0	0	1
101	1	0	0	0	0	1	0	0	0	1	0	1	1	1	0	0	0	1	1	1	0	0	1	0	0	0	0	0	1	0	1	1	0	0	0	0	0	0.5	1	1	1	0	1	0	0	0	1	0	0
102	1	0	0	0	0	1	0	0	0	1	0	1	1	0	1	0	0	0	0	1	0	0	0	0	0	0	0	0	1	0	1	1	0	0	1	0	0	0	0	0	0	0	0	0	0	1	0	0	0
103	1	0	0	0	0	1	1	0	0	0	0	0	1	0	0	0	0	0	0.5	1	1	0	0	0	0	0	0	0	1	0	1	1	0	1	0	0	1	1	1	1	0	0	0	0	0.67	1	0	0	1
104	1	0	0	0	0	1	1	0	0	0	0	0	1	1	0	0	0	1	1	1	0	0	0	0	0	0	0	0	1	0	1	1	0	1	0	0	1	1	1	1	1	0	0	1	1	1	0	0	0
105	0	0	1	0	0	0	0	0	0	1	0	1	1	1	0	0	0	1	1	1	0	0	1	0	0	0	0	0	1	0	1	1	0	0	0	0	0	0.5	1	1	1	0	0	1	1	1	0	0	0
106	1	0	0	0	0	1	0	1	0	0	0	0	1	1	1	0	1	0	0	1	0	0	0	0	0	0	0	0	1	0	1	1	0	0	0	0	0	0.5	1	1	1	0	0	1	1	1	0	0	0
107	1	0	0	0	0	1	0	1	0	0	0	0	1	1	0	0	0	1	1	1	0	0	0	0	0	1	0	0	0	0	0	0	0	1	0	0	0	0.5	1	1	0	0	0	0	0.67	1	0	0	0
108	1	0	0	0	0	1	0	0	1	0	0	0	0	1	0	0	0	0	0.5	0	0	1	0	0	0	0	0	0	1	0	1	1	0	1	0	0	1	1	1	1	1	0	0	1	1	1	0	0	0
109	1	0	0	0	0	1	0	0	1	0	0	0	0	1	0	0	1	0	0	1	0	1	0	0	0	0	0	1	0	0	0	1	0	1	1	0	0	0	1	1	1	0	1	0	0	0	1	1	1
110	1	0	0	0	0	1	0	1	0	0	0	0	1	0	0	0	0	0	0.5	1	0	0	0	0	0	0	0	0	1	0	1	1	0	0	0	0	0	0.5	1	0	0	0	0	0	0.33	1	0	0	0
111	1	0	0	0	0	1	0	0	1	0	0	0	1	0	0	0	1	0	0	0	1	0	0	0	0	0	0	0	1	0	1	1	0	1	0	0	1	1	1	1	1	0	0	1	1	1	0	0	1
112	0	1	0	0	0	0	0	1	0	0	0	0	1	1	0	0	0	1	1	0	1	0	0	0	0	0	0	1	0	0	0	1	0	0	1	0	0	0	1	1	1	0	0	1	1	0	1	0	1
113	1	0	0	0	0	1	0	0	0	1	0	1	1	0	0	0	1	0	0	1	1	0	0	0	0	0	0	0	1	0	1	1	0	0	0	0	0	0.5	1	0	0	0	0	0	0.33	1	0	0	0
114	1	0	0	0	0	1	0	0	0	1	0	1	1	0	0	0	0	0	0.5	1	0	0	0	0	0	0	0	0	1	0	1	1	0	0	0	0	0	0.5	1	0	1	0	0	0	0.67	1	0	0	0
115	1	0	0	0	0	1	0	0	1	0	0	0	0	1	0	0	0	0	0.5	1	1	0	0	0	0	0	0	0	1	0	1	1	0	0	0	0	0	0.5	1	1	1	0	0	1	1	0	0	0	1
116	1	0	0	0	0	1	0	0	1	0	0	0	1	1	0	0	0	1	1	0	0	0	1	0	0	0	0	0	1	0	1	1	0	1	0	0	1	1	1	1	1	0	0	1	1	1	0	0	1
117	1	0	0	0	0	1	0	1	0	0	0	0	1	1	0	0	1	0	0	0	1	0	0	0	0	0	0	0	1	0	1	1	0	0	0	0	0	0.5	1	0	0	0	0	0	0.33	0	0	1	1
118	1	0	0	0	0	1	0	0	1	0	0	0	1	0	0	0	0	0	0.5	1	1	0	0	0	0	0	0	1	0	0	0	1	0	1	0	0	1	1	1	1	1	0	0	1	1	1	0	0	0
119	1	0	0	0	0	1	0	0	1	0	0	0	1	1	0	0	0	1	1	1	1	0	0	0	0	0	1	0	0	0	0	1	0	1	0	0	1	1	1	1	0	0	0	0	0.67	0	1	0	1
120	1	0	0	0	0	1	0	0	0	1	0	1	1	1	0	0	0	1	1	1	0	0	1	0	0	0	0	0	1	0	1	1	0	1	0	0	1	1	1	1	1	0	0	1	1	1	0	0	0
121	1	0	0	0	0	1	0	0	1	0	0	0	1	0	0	0	0	0	0.5	0	0	0	0	1	1	1	0	0	0	0	0	1	0	0	0	0	0	0.5	1	1	0	0	0	0	0.67	1	0	0	0
122	1	0	0	0	0	1	0	1	0	0	0	0	1	1	0	0	0	1	1	1	0	1	0	0	0	0	0	1	0	0	0	1	0	1	0	0	1	1	1	0	0	0	0	0	0.33	1	0	0	0
123	1	0	0	0	0	1	0	0	0	1	0	1	1	1	0	0	0	1	1	0	0	0	0	1	1	0	1	0	0	0	0	1	0	1	0	0	1	1	1	1	0	0	0	0	0.67	1	0	0	1
124	1	0	0	0	0	1	0	0	1	0	0	0	1	1	0	0	0	1	1	0	1	0	0	0	0	0	0	0	1	0	1	1	0	0	1	0	0	0	1	1	0	0	0	0	0.67	1	0	0	1
125	1	0	0	0	0	1	0	1	0	0	0	0	1	0	0	0	1	0	0	0	0	1	0	0	0	0	0	0	1	0	1	1	0	1	1	0	0	0	1	0	0	0	0	0	0.33	1	0	0	1
126	0	0	1	0	0	0	0	0	1	0	0	0	1	1	0	0	1	0	0	1	0	1	0	0	0	0	0	0	1	0	1	1	0	0	1	0	0	0	1	1	1	0	0	1	1	1	0	1	0
127	1	0	0	0	0	1	0	1	0	0	0	0	1	1	0	0	0	1	1	0	0	1	0	0	0	0	0	0	1	0	1	1	0	1	0	0	1	1	1	1	0	0	0	0	0.67	1	0	0	0
128	0	0	1	0	0	0	0	0	1	0	0	0	1	0	0	0	1	0	0	1	0	0	0	0	0	0	0	0	1	0	1	1	0	0	0	1	0	0	1	1	1	0	0	1	1	1	0	1	0
129	1	0	0	0	0	1	0	0	1	0	0	0	1	0	1	0	1	0	0	0	0	1	0	1	0	0	0	1	0	0	0	1	0	1	1	0	0	0	1	1	0	0	1	0	0	1	0	0	1
130	0	0	1	0	0	0	0	0	1	0	0	0	1	1	0	0	1	0	0	1	0	1	0	1	0	0	0	0	1	0	1	1	0	1	0	0	1	1	1	0	0	0	0	0	0.33	0	1	1	1
131	0	1	0	0	0	0	0	0	0	1	0	1	1	1	0	0	0	1	1	0	0	0	0	1	1	0	0	1	0	0	0	1	0	1	0	0	1	1	1	1	1	0	0	1	1	1	0	0	0
132	1	0	0	0	0	1	0	0	0	1	0	1	1	0	0	0	1	0	0	0	1	0	0	0	0	0	0	0	1	0	1	1	0	0	0	0	0	0.5	1	0	1	0	0	0	0.67	1	0	0	0
133	1	0	0	0	0	1	0	0	0	1	0	1	1	1	0	0	0	1	1	0	0	1	0	0	0	0	0	1	0	0	0	1	0	1	0	0	1	1	1	1	1	0	0	1	1	1	0	0	1
134	1	0	0	0	0	1	0	0	0	1	0	1	1	1	0	0	0	1	1	1	1	0	0	0	0	0	0	0	1	0	1	1	0	0	0	0	0	0.5	1	1	0	0	0	0	0.67	1	0	0	1
135	0	0	0	0	0	0	0	0	0	0	1	0	1	1	0	0	0	1	1	1	0	0	0	0	0	1	0	0	0	0	0	1	1	1	0	0	0	0	1	0	0	0	0	0	0.33	0	0	0	0
136	0	1	0	0	0	0	0	0	0	1	0	1	1	0	0	0	0	0	0.5	1	0	0	0	0	0	0	1	0	0	0	0	1	0	1	0	0	1	1	0	0	1	0	0	0	0.33	1	0	0	0
137	1	0	0	0	0	1	0	0	1	0	0	0	1	1	0	0	1	0	0	1	0	0	0	1	0	0	0	1	0	0	0	1	0	0	0	0	0	0.5	1	0	1	0	1	0	0	1	0	0	1
138	1	0	0	0	0	1	0	1	0	0	0	0	1	1	0	0	0	1	1	0	1	0	0	0	0	0	0	0	1	0	1	1	0	1	0	0	1	1	1	1	1	0	0	1	1	0	0	0	1
139	1	0	0	0	0	1	0	0	1	0	0	0	1	1	0	0	0	1	1	0	1	0	0	0	0	0	1	0	0	0	0	1	0	1	0	0	1	1	1	0	0	0	0	0	0.33	1	0	0	1
140	0	1	0	0	0	0	0	0	0	1	0	1	1	1	0	0	0	1	1	1	0	0	0	1	0	0	1	0	0	0	0	1	0	1	0	0	1	1	1	0	0	0	0	0	0.33	1	0	0	1
141	1	0	0	0	0	1	0	0	0	1	0	1	1	1	0	0	1	0	0	1	1	0	0	1	0	0	0	1	0	0	0	1	0	0	0	0	0	0.5	1	1	1	0	0	1	1	1	0	1	0
142	1	0	0	0	0	1	0	0	1	0	0	0	1	1	0	0	0	1	1	0	0	0	0	1	1	0	0	0	1	0	1	1	0	0	0	0	0	0.5	1	1	1	0	0	1	1	1	0	0	1
143	0	1	0	0	0	0	0	0	0	1	0	1	0	1	0	0	0	0	0.5	1	0	0	0	0	0	0	0	1	0	0	0	1	0	1	0	0	1	1	1	0	1	0	0	0	0.67	1	0	0	1
144	1	0	0	0	0	1	0	0	1	0	0	0	1	0	0	0	0	0	0.5	0	1	0	0	0	0	1	0	0	0	0	0	1	0	1	0	0	1	1	1	1	0	0	0	0	0.67	1	0	0	0
145	0	0	1	0	0	0	0	0	1	0	0	0	1	0	0	0	0	0	0.5	0	0	1	0	0	0	0	0	0	1	0	1	1	0	1	0	0	1	1	1	0	0	0	0	0	0.33	0	0	0	1
146	0	1	0	0	0	0	0	0	0	1	0	1	1	1	0	0	1	0	0	0	0	1	0	0	0	0	0	1	0	0	0	1	0	1	0	0	1	1	1	1	1	0	0	1	1	1	0	0	0
147	1	0	0	0	0	1	0	0	0	1	0	1	1	0	0	0	0	0	0.5	1	0	1	0	0	0	0	0	0	1	0	1	1	0	0	0	0	0	0.5	1	0	1	0	1	0	0	1	0	0	0
148	1	0	0	0	0	1	0	0	0	1	0	1	1	0	0	0	0	0	0.5	1	0	1	0	0	0	0	0	0	1	0	1	1	0	0	0	0	0	0.5	1	0	1	0	1	0	0	1	0	0	1
149	0	0	1	0	0	0	0	0	0	1	0	1	1	0	0	0	0	0	0.5	0	0	0	0	1	1	0	0	0	1	0	1	1	0	0	0	0	0	0.5	1	0	0	0	0	0	0.33	0	1	0	0
150	1	0	0	0	0	1	0	0	1	0	0	0	1	0	0	0	0	0	0.5	1	0	0	0	1	0	0	0	0	1	0	1	1	0	1	0	0	1	1	1	1	1	0	0	1	1	1	0	0	1
151	0	0	0	0	0	0	0	0	0	1	0	1	1	0	0	0	0	0	0.5	0	0	1	0	0	0	0	1	0	0	0	0	1	0	0	0	0	0	0.5	1	1	1	0	0	1	1	0	0	0	1
152	1	0	0	0	0	1	0	0	1	0	0	0	1	0	0	0	1	0	0	0	0	0	1	1	0	0	0	1	0	0	0	1	0	0	0	0	0	0.5	1	0	1	0	0	0	0.67	0	0	0	1
153	0	1	0	0	0	0	0	0	0	1	0	1	1	1	0	0	1	0	0	1	0	0	0	0	0	0	0	0	1	0	1	1	0	0	0	0	0	0.5	1	1	1	0	0	1	1	1	0	0	1
154	1	0	0	0	0	1	0	0	0	1	0	1	1	1	0	0	0	1	1	1	1	0	0	0	0	0	1	0	0	0	0	1	0	1	0	0	1	1	1	1	1	0	0	1	1	0	1	0	1
155	0	1	0	0	0	0	0	0	0	1	0	1	1	1	0	0	1	0	0	1	0	0	0	0	0	0	0	0	1	0	1	1	0	0	0	0	0	0.5	1	1	1	0	0	1	1	1	0	0	0
156	1	0	0	0	0	1	0	0	1	0	0	0	1	0	0	0	0	0	0.5	0	0	0	0	1	1	0	0	0	1	0	1	1	0	0	0	0	0	0.5	1	0	0	0	0	0	0.33	0	0	0	1
157	0	1	0	0	0	0	0	0	1	0	0	0	1	0	0	0	0	0	0.5	1	0	0	0	0	0	0	0	0	1	0	1	1	0	0	0	0	0	0.5	1	1	0	0	0	0	0.67	1	0	0	0
158	0	1	0	0	0	0	0	1	0	0	0	0	1	1	0	0	0	1	1	0	1	0	0	0	0	0	0	0	1	0	1	1	0	1	0	0	1	1	0	1	1	0	1	0	0	0	1	0	1
159	0	1	0	0	0	0	0	0	1	0	0	0	1	0	0	0	0	0	0.5	1	1	1	0	0	0	0	0	0	1	0	1	1	0	1	0	0	1	1	0	1	1	0	0	0	0.67	0	0	1	1
160	1	0	0	0	0	1	0	1	0	0	0	0	1	0	0	0	0	0	0.5	1	1	0	0	1	0	0	0	0	1	0	1	1	0	1	1	1	0	0	1	1	1	0	0	1	1	1	0	0	1
161	0	1	0	0	0	0	0	0	0	1	0	1	1	0	0	0	0	0	0.5	1	0	0	0	0	0	0	0	1	0	0	0	1	0	0	0	0	0	0.5	1	0	0	0	0	0	0.33	0	1	0	0
162	1	0	0	0	0	1	0	0	0	1	0	1	1	0	0	0	0	0	0.5	1	1	0	0	0	0	0	0	0	1	0	1	1	0	0	0	0	0	0.5	1	1	1	0	0	1	1	1	0	0	1
163	0	0	1	0	0	0	0	0	0	1	0	1	1	0	0	0	1	0	0	0	0	0	1	1	0	0	0	0	1	0	1	1	0	1	0	0	1	1	1	0	0	0	0	0	0.33	0	0	0	1
164	1	0	0	0	0	1	0	0	0	1	0	1	1	0	0	0	1	0	0	0	0	1	0	0	0	0	1	0	0	0	0	1	0	0	0	0	0	0.5	1	0	0	0	0	0	0.33	1	0	0	1
165	1	0	0	0	0	1	0	1	0	0	0	0	1	1	0	0	0	1	1	0	1	0	0	0	0	1	0	0	0	0	0	1	0	0	0	0	0	0.5	1	0	1	0	1	0	0	1	0	0	0
166	1	0	0	0	0	1	0	0	0	1	0	1	1	1	0	0	1	0	0	1	1	0	0	0	0	0	0	1	0	0	0	1	0	1	1	0	0	0	1	1	1	0	0	1	1	0	1	0	1
167	1	0	0	0	0	1	0	0	0	1	0	1	1	0	0	0	0	0	0.5	0	1	0	0	0	0	0	0	0	1	0	1	1	0	1	0	0	1	1	1	1	1	0	0	1	1	0	1	0	1
168	1	0	0	0	0	1	0	0	0	1	0	1	1	0	0	0	1	0	0	0	1	0	0	0	0	0	0	0	1	0	1	1	0	0	0	0	0	0.5	1	0	1	0	0	0	0.67	1	0	0	0
169	0	0	1	0	0	0	0	0	0	1	0	1	1	0	0	0	0	0	0.5	1	1	0	0	0	0	0	0	1	0	0	0	1	0	1	0	0	1	1	1	1	0	0	0	0	0.67	1	0	0	1
170	1	0	0	0	0	1	0	0	0	1	0	1	1	0	0	0	0	0	0.5	1	1	0	0	0	0	0	0	0	1	0	1	1	0	0	0	0	0	0.5	1	1	1	0	0	1	1	1	0	0	1
171	0	1	0	0	0	0	0	0	0	1	0	1	1	1	0	0	1	0	0	1	0	0	0	0	0	0	0	0	1	0	1	1	0	0	0	0	0	0.5	1	1	1	0	0	1	1	1	0	0	0
172	1	0	0	0	0	1	0	1	0	0	0	0	1	1	0	0	1	0	0	1	0	0	0	0	0	0	0	0	1	0	1	1	0	1	0	0	1	1	1	0	0	0	0	0	0.33	1	0	0	1
173	1	0	0	0	0	1	0	0	1	0	0	0	1	1	0	0	0	1	1	0	0	0	0	1	1	0	0	0	1	0	1	1	0	1	0	0	1	1	1	1	0	0	0	0	0.67	1	0	0	0
174	1	0	0	0	0	1	0	0	0	1	0	1	0	1	0	0	1	0	0	1	0	0	0	0	0	0	0	0	1	0	1	1	0	1	0	0	1	1	1	1	1	0	0	1	1	1	0	0	0
175	1	0	0	0	0	1	0	0	0	1	0	1	1	1	0	0	0	1	1	0	1	0	0	0	0	0	0	0	1	0	1	1	0	1	0	0	1	1	1	1	1	0	0	1	1	0	1	0	0
176	1	0	0	0	0	1	0	0	0	1	0	1	1	1	0	0	0	1	1	1	0	0	0	0	0	0	0	0	1	0	1	1	0	1	0	0	1	1	1	1	1	0	0	1	1	1	0	0	0
177
178
[truncated: 182 more columns]

## Sheet: 6th year
Student number	Q1					1	Q2					2	Q3					3B1	3B2	Q4					4	Q5					5	Q6					6B1	6B2	Q7					7B1	7B2	Q8
	A	B	C	D	E		A	B	C	D	E		A	B	C	D	E			A	B	C	D	E		A	B	C	D	E		A	B	C	D	E			A	B	C	D	E			A	B	C	D
1	1	0	0	0	0	1	0	0	0	1	0	1	1	1	0	0	0	1	1	1	1	0	0	1	0	0	0	1	0	0	0	1	0	1	0	0	1	1	1	1	1	0	0	1	1	1	0	0	1
2	1	0	0	0	0	1	0	0	0	1	0	1	1	1	0	0	0	1	1	1	1	0	0	1	0	0	0	0	1	0	1	1	0	1	0	0	1	1	1	1	1	0	0	1	1	1	0	0	0
3	1	0	0	0	0	1	0	0	0	1	0	1	1	1	0	0	0	1	1	1	1	0	0	1	0	0	0	0	1	0	1	1	0	1	0	0	1	1	1	1	1	0	0	1	1	1	0	0	0
4	1	0	0	0	0	1	0	0	0	1	0	1	1	1	0	0	0	1	1	0	1	0	0	1	0	0	0	1	0	0	0	1	0	1	0	0	1	1	1	1	1	0	0	1	1	1	0	0	0
5	1	0	0	0	0	1	0	0	1	0	0	0	1	1	0	0	0	1	1	0	1	0	0	1	0	1	0	0	0	0	0	1	0	1	0	0	1	1	1	1	1	0	0	1	1	1	0	0	1
6	1	0	0	0	0	1	0	0	0	1	0	1	1	1	0	0	0	1	1	0	1	0	0	0	0	0	0	0	1	0	1	1	0	1	0	0	1	1	1	1	1	0	0	1	1	1	0	0	0
7	0	1	0	0	0	0	0	0	0	1	0	1	1	1	0	0	0	1	1	1	1	0	0	1	0	0	0	1	0	0	0	1	0	1	0	0	1	1	1	0	1	0	0	0	0.67	1	0	1	0
8	1	0	0	0	0	1	0	0	0	1	0	1	1	1	0	0	0	1	1	0	0	0	0	1	1	0	0	0	1	0	1	1	0	1	0	0	1	1	1	1	1	0	1	0	0	1	0	0	0
9	1	0	0	0	0	1	0	0	0	1	0	1	1	1	0	0	0	1	1	0	1	0	0	1	0	0	0	1	0	0	0	1	0	1	0	0	1	1	1	1	1	0	0	1	1	1	0	0	0
10	1	0	0	0	0	1	0	0	0	1	0	1	1	1	0	0	0	1	1	1	0	0	0	1	0	0	0	1	0	0	0	1	0	1	0	0	1	1	1	1	0	0	0	0	0.67	0	0	0	1
11	0	1	0	0	0	0	0	0	0	0	1	0	1	1	0	0	0	1	1	0	1	0	0	1	0	0	0	1	0	0	0	1	0	1	0	0	1	1	1	1	1	0	1	0	0	1	0	0	1
12	1	0	0	0	0	1	0	0	0	1	0	1	1	1	0	0	1	0	0	1	1	0	0	0	0	0	0	0	1	0	1	1	0	1	0	0	1	1	1	1	1	0	0	1	1	1	0	1	0
13	1	0	0	0	0	1	0	0	0	0	1	0	1	1	0	0	0	1	1	0	0	0	0	1	1	0	0	0	1	0	1	1	0	1	0	0	1	1	1	1	0	0	0	0	0.67	1	0	0	0
14	1	0	0	0	0	1	0	0	0	1	0	1	1	1	0	0	0	1	1	0	1	0	0	1	0	0	0	1	0	0	0	1	0	1	0	0	1	1	1	1	1	0	0	1	1	1	0	0	1
15	0	1	0	0	0	0	0	0	1	0	0	0	1	1	0	0	0	1	1	0	1	0	0	1	0	0	0	1	0	0	0	1	0	1	0	0	1	1	1	1	0	0	0	0	0.67	1	0	0	0
16	1	0	0	0	0	1	0	1	0	0	0	0	1	1	0	0	1	0	0	1	1	0	0	1	0	0	0	1	0	0	0	1	0	1	0	0	1	1	1	1	1	0	0	1	1	1	0	0	1
17	1	0	0	0	0	1	0	0	0	1	0	1	1	1	0	0	0	1	1	0	0	0	0	1	1	0	1	0	0	0	0	1	0	1	0	0	1	1	1	1	1	0	0	1	1	1	0	0	1
18	1	0	0	0	0	1	0	0	0	1	0	1	1	1	0	0	0	1	1	0	1	0	0	1	0	0	0	0	1	0	1	1	0	1	0	0	1	1	1	1	1	0	1	0	0	1	0	0	0
19	1	0	0	0	0	1	0	1	0	0	0	0	1	1	0	0	0	1	1	0	1	0	0	1	0	0	0	1	0	0	0	1	0	1	0	0	1	1	1	1	1	0	0	1	1	1	0	0	0
20	1	0	0	0	0	1	0	0	0	1	0	1	1	1	0	0	0	1	1	0	1	0	0	1	0	0	1	0	0	0	0	1	0	1	0	0	1	1	1	1	1	0	0	1	1	1	0	0	0
[truncated: 46 more columns]
